# Supplementary material for: Neurofilament Light Protein Rod Domain Exhibits Structural Heterogeneity
Source: Biomolecules. 2024 Jan 9;14(1):85. doi: 10.3390/biom14010085 (PMC10813002; doi:10.3390/biom14010085)
Supplement: Supplementary file 1 [file biomolecules-14-00085-s001.zip]

Archive with 1 entries (1 files):
- biomolecules-2731920-supplementary.pdf
